# Supplementary material for: Familial Non-Medullary Thyroid Carcinoma: Distinct Clinicopathological Features and Prognostic Implications in a Large Cohort of 46,572 Patients
Source: Cancers (Basel). 2025 Oct 20;17(20):3381. doi: 10.3390/cancers17203381 (PMC12562981; doi:10.3390/cancers17203381)
Supplement: Supplementary file 1 [file cancers-17-03381-s001.zip]

Archive with 1 entries (1 files):
- cancers-3910975-supplementary.pdf
